# Supplementary material for: Heading toward Miniature Sensors: Electrical Conductance of Linearly Assembled Gold Nanorods
Source: Nanomaterials (Basel). 2023 Apr 25;13(9):1466. doi: 10.3390/nano13091466 (PMC10179793; doi:10.3390/nano13091466)
Supplement: Supplementary file 1 [file nanomaterials-13-01466-s001.zip]

Archive with 1 entries (1 files):
- nanomaterials-2341493-supplementary.pdf
